# Supplementary material for: Skim resequencing finely maps the downy mildew resistance loci RPF2 and RPF3 in spinach cultivars whale and Lazio
Source: Hortic Res. 2023 Apr 19;10(6):uhad076. doi: 10.1093/hr/uhad076 (PMC10261881; doi:10.1093/hr/uhad076)
Supplement: Web_Material_uhad076 [file web_material_uhad076.zip]

Archive with 3 entries (3 files):
- Figure S1.jpg
- Figure S2.jpg
- Supplementary captions.docx
